# Supplementary material for: Relationship between soil microbial necromass carbon and community assembly in the forest-grassland ecotone of northern China
Source: Front Microbiol. 2026 Jul 6;17:1802904. doi: 10.3389/fmicb.2026.1802904 (PMC13381471; doi:10.3389/fmicb.2026.1802904)
Supplement: Supplementary file 2 [file Data_Sheet_2.xlsx]

## Sheet: Sheet1
	Effect	Df	Df.res	F	P
GulN	(Intercept)	1	22.5831	16.1965	0.000544915	***
	land use	3	22.5831	59.6662	6.83503e-11	***
	soil depth	4	32	1.54525	0.212793	ns
	land use×soil depth	12	32	7.40458	2.84469e-06	***
ManN	(Intercept)	1	39.1606	9.68991	0.00345453	**
	land use	3	39.1606	22.2274	1.44e-08	***
	soil depth	4	32	0.260547	0.901025	ns
	land use×soil depth	12	32	1.68737	0.116831	ns
GalN	(Intercept)	1	20.3959	13.8853	0.00129778	**
	land use	3	20.3959	46.6291	2.6e-09	***
	soil depth	4	32	1.15863	0.347335	ns
	land use×soil depth	12	32	3.33882	0.00316578	**
MurA	(Intercept)	1	37.2494	14.1129	0.000588564	***
	land use	3	37.2494	30.9552	3.23701e-10	***
	soil depth	4	32	0.492708	0.741077	ns
	land use×soil depth	12	32	2.14593	0.0421692	*
MNC	(Intercept)	1	24.2608	17.8028	0.000296638	***
	land use	3	24.2608	59.868	2.33552e-11	***
	soil depth	4	32	1.35251	0.272219	ns
	land use×soil depth	12	32	6.6375	9e-06	***
BNC	(Intercept)	1	37.2494	14.1129	0.000588564	***
	land use	3	37.2494	30.9552	3.23701e-10	***
	soil depth	4	32	0.492708	0.741077	ns
	land use×soil depth	12	32	2.14593	0.0421692	*
FNC	(Intercept)	1	22.1035	15.1082	0.000788874	***
	land_use	3	22.1035	58.4063	1.14255e-10	***
	soil_depth	4	32	1.61104	0.195522	ns
	land_use:soil_depth	12	32	7.60004	2.16e-06	***
NAC	(Intercept)	1	25.5313	80.1411	2.36766e-09	***
	land use	3	25.5313	0.730083	0.54355	ns
	soil depth	4	32	6.22457	0.000801648	***
	land use×soil depth	12	32	4.58774	0.000273421	***
